# Supplementary material for: Avian tail ontogeny, pygostyle formation, and interpretation of juvenile Mesozoic specimens
Source: Sci Rep. 2018 Jun 13;8:9014. doi: 10.1038/s41598-018-27336-x (PMC5997987; doi:10.1038/s41598-018-27336-x)
Supplement: Supplementary file 2 — Supplementary Table 1 [file 41598_2018_27336_MOESM2_ESM.xlsx]

## Sheet: Main
TITLE	Avian tail ontogeny, pygostyle formation, and interpretation of juvenile
	Mesozoic specimens
	Supplemental Table 1. Extant and Extinct Pygostyle and Femur Length Data
CODE	Specimen's accession number
TAXON	Genus/species
PYG.TL	Total length of pygostyle
FMR.TL	Total length of femur
TAXON.COMBINED	Genus/species (aggregate from raw data)
TAXON.COMMONNAME	Species' common name
CLADE	Species' clade
PYG.TL.MEAN	Average total pygostyle length
FMR.TL.MEAN	Average total femur length
%PYG/FMR	Total pygostyle length/total femur length ratio
CLADE.COMBINED	Clade (aggregate from derived species data)
%PYG/FMR.MEAN	Average pygostyle/femur ratio
%PYG/FMR.S	Standard deviation of pygostyle/femur ratio
%PYG.FMR.n	Clade's sample size (species)
%PYG.FMR.n'	Clade's sample size (specimen)
%PYG.FMR.99%CI	99% confidence interval for pygostyle/femur ratio
Example	Partially identified specimen
Example	Measurement from images

## Sheet: Data.Extant
RAW				1ST DERIVATIVE						2ND DERIVATIVE
CODE	TAXON	PYG.TL	FMR.TL	TAXON.COMBINED	TAXON.COMMONNAME	CLADE	PYG.TL.MEAN	FMR.TL.MEAN	%PYG/FMR	CLADE.COMBINED	%PYG/FMR.MEAN	%PYG/FMR.S	%PYG/FMR.n	%PYG/FMR.n'	%PYG/FMR.99%CI
MOR-OST-998	Accipiter_striatus	13.9	46.9	Apteryx_australis	Southern brown kiwi	Palaeognathae	9.95	99.75	0.0997494	Palaeognathae	0.141154	0.0592771	5	10	0.068284
117067	Alectura_lathami	15.5	92.5	Dromaius_novaehollandiae	Emu	Palaeognathae	47.6	196.5	0.242239	Galloanserae	0.297127	0.100109	11	23	0.0777492
116793	Anas_platyrhynchos	21.7	50.6	Eudromia_elegans	Elegant crested-tinamou	Palaeognathae	6.26667	59.3667	0.105559	Neoaves	0.380634	0.133994	48	119	0.0498176
116794	Anas_platyrhynchos	22.6	57.6	Rhea_americana	Greater rhea	Palaeognathae	24.2	215.5	0.112297
116795	Anas_platyrhynchos	23	55.5	Struthio_camelus	Common ostrich	Palaeognathae	48.9	335.1	0.145927
MOR-OST-27	Anas_platyrhynchos	19.7	50.6	Alectura_lathami	Australian brushturkey	Galloanserae	15.5	92.5	0.167568
MOR-OST-263	Anas_platyrhynchos	18.4	51.2	Anas_platyrhynchos	Mallard	Galloanserae	21.05	52.7833	0.3988
MOR-OST-1158	Anas_platyrhynchos	20.9	51.2	Chauna_torquata	Southern creamer	Galloanserae	42.4333	105.9	0.400692
119559	Aphelocoma_californica	13	31.3	Crax_rubra	Great curassow	Galloanserae	34.0667	111.233	0.306263
119566	Aphelocoma_californica	12	32	Cygnus_buccinator	Trumpeter swan	Galloanserae	45.8	118.2	0.387479
119570	Aphelocoma_californica	11	30.7	Cygnus_olor	Mute swan	Galloanserae	43.6667	99.0333	0.440929
102333	Apteryx_australis	9.5	93.5	Gallus_gallus	Chicken	Galloanserae	19.2	70.5	0.27234
102334	Apteryx_australis	10	104.9	Melagris_gallopavo	Wild turkey	Galloanserae	30.8	110.567	0.278565
102345	Apteryx_australis	9.2	98.6	Perdicula_asiatica	Jungle bush-quail	Galloanserae	4.8	31	0.154839
MOR-OST-1370	Apteryx_australis	11.1	102	Perdix_perdix	Grey partridge	Galloanserae	10.5	55.4	0.189531
112842	Ardea_herodias	19.7	101	Phasianus_colchicus	Ring-necked pheasant	Galloanserae	20.3	74.8	0.27139
112847	Ardea_herodias	21.1	100	Accipiter_striatus	Sharp-shinned hawk	Neoaves	13.9	46.9	0.296375
112848	Ardea_herodias	20.2	98.3	Aphelocoma_californica	California scrub-jay	Neoaves	12	31.3333	0.382979
87837	Ardeotis_kori	40.1	145.5	Ardea_herodias	Great blue heron	Neoaves	20.3333	99.7667	0.203809
MOR-OST-116	Aquila_chrysaetos	41	124.2	Ardeotis_kori	Kori bustard	Neoaves	40.1	145.5	0.275601
111070	Baryphthengus_martii	12.3	31.7	Aquila_chrysaetos	Golden eagle	Neoaves	41	124.2	0.330113
118181	Bubo_virginianus	19.4	76.6	Baryphthengus_martii	Rufous motmot	Neoaves	12.3	31.7	0.388013
118183	Bubo_virginianus	16	76	Bubo_virginianus	Great horned owl	Neoaves	17.7667	77.8333	0.228266
118185	Bubo_virginianus	17.9	80.9	Buteo_jamaicensis	Red-tailed hawk	Neoaves	25.3	84.1	0.300832
MOR-OST-1230	Buteo_jamaicensis	25.3	84.1	Buteo_lineatus	Red-shouldered hawk	Neoaves	18.9333	67	0.282587
100240	Buteo_lineatus	20.7	68.6	Calidris_minutilla	Least sandpiper	Neoaves	3.75	15.65	0.239617
100357	Buteo_lineatus	18.7	67	Cathartes_aura	Turkey vulture	Neoaves	32.75	71.275	0.459488
100388	Buteo_lineatus	17.4	65.4	Catharus_guttatus	Hermit thrush	Neoaves	15.4	27	0.57037
113110	Calidris_minutilla	4.5	15.6	Chaetura_cinereiventris	Grey-rumped swift	Neoaves	5.5	14.05	0.391459
117463	Calidris_minutilla	3	15.7	Charadrius_vociferus	Killdeer	Neoaves	7.93333	27.6	0.28744
112942	Cathartes_aura	33	73.5	Chordeiles_acutipennis	Lesser nighthawk	Neoaves	8.16667	19.1	0.427574
116930	Cathartes_aura	30.7	68.8	Columbina_passerina	Common ground dove	Neoaves	5.73333	20.1	0.28524
116931	Cathartes_aura	32.5	71.1	Eurypyga_helias	Sunbittern	Neoaves	9.7	35.9667	0.269694
MOR-OST-1004	Cathartes_aura	34.8	71.7	Falco_peregrinus	Peregrine falcon	Neoaves	26.4	68.2333	0.386908
MOR-OST-904	Catharus_guttatus	15.4	27	Fregata_ariel	Lesser frigatebird	Neoaves	25.0333	44.6333	0.560866
105663	Chaetura_cinereiventris	5.7	15	Galbula_cyanescens	Bluish-fronted jacamar	Neoaves	7.83333	14.6333	0.535308
118306	Chaetura_cinereiventris	5.3	13.1	Gallinago_delicata	Wilson's snipe	Neoaves	8.4	30.5	0.27541
88982	Charadrius_vociferus	7.7	28.8	Gavia_immer	Common loon	Neoaves	24.7333	54.2333	0.456054
117327	Charadrius_vociferus	7.6	25.8	Geococcyx_californianus	Greater roadrunner	Neoaves	23.1667	54.3333	0.42638
117328	Charadrius_vociferus	8.5	28.2	Grus_canadensis	Sandhill crane	Neoaves	20.0333	113.433	0.176609
93220	Chauna_torquata	40.9	104.1	Jacana_jacana	Wattled jacana	Neoaves	5.83333	28.2333	0.206612
106978	Chauna_torquata	41.3	112.4	Macronectes_giganteus	Southern giant petrel	Neoaves	31.3333	82.3667	0.380413
116080	Chauna_torquata	45.1	101.2	Megascops_asio	Eastern screech owl	Neoaves	7.5	41	0.182927
113347	Chordeiles_acutipennis	8	19.5	Megascops_kennicottii	Western screech owl	Neoaves	7.1	37.7	0.188329
113348	Chordeiles_acutipennis	8.2	19.1	Melanerpes_erythrocephalus	Red-headed woodpecker	Neoaves	12.8	23.9333	0.534819
118232	Chordeiles_acutipennis	8.3	18.7	Oceanodroma_leucorhoa	Leach's storm petrel	Neoaves	7.66667	15.7333	0.487288
117969	Columbina_passerina	5.9	20.3	Opisthocomus_hoazin	Hoatzin	Neoaves	21.5	64.5	0.333333
117970	Columbina_passerina	5.5	20.3	Pelecanus_occidentalis	Brown pelican	Neoaves	32.7333	86.0333	0.380473
117975	Columbina_passerina	5.8	19.7	Phaethon_rubricauda	Red-tailed tropicbird	Neoaves	22.1333	36.4	0.608059
86948	Crax_rubra	29.7	98.4	Phalacrocorax_capensis	Cape cormorant	Neoaves	26.2	49.4	0.530364
101626	Crax_rubra	38	123.8	Phoebastria_immutabilis	Laysan albatross	Neoaves	22.4333	70.5	0.318203
113584	Crax_rubra	34.5	111.5	Phoenicoparrus_minor	Lesser flamingo	Neoaves	15.6	76.4667	0.20401
MOR-OST-1096	Cygnus_buccinator	45.8	118.2	Podiceps_grisegena	Red-necked grebe	Neoaves	11.9	47.7	0.249476
3419	Cygnus_olor	40.9	97.6	Psittacus_erithacus	Grey parrot	Neoaves	13.1667	45.7333	0.287901
86544	Cygnus_olor	45.7	101.6	Rhamphastos_sulfuratus	Keel-billed toucan	Neoaves	16.6667	46.8	0.356125
86545	Cygnus_olor	44.4	97.9	Scopus_umbretta	Hamerkop	Neoaves	16.4333	46.5333	0.353152
MOR-OST-186	Dromaius_novaehollandiae	47.6	196.5	Spheniscus_humboldti	Humboldt penguin	Neoaves	43.65	82.2	0.531022
88832	Eudromia_elegans	5.6	59.2	Steatornis_caripensis	Oilbird	Neoaves	27.3	35.9667	0.759036
116227	Eudromia_elegans	6.2	60.2	Sterna_elegans	Elegant tern	Neoaves	13.2	32.2	0.409938
116228	Eudromia_elegans	7	58.7	Sula_dactylatra	Masked booby	Neoaves	34.2667	59.4667	0.576233
90009	Eurypyga_helias	9.6	34.1	Synthliboramphus_antiquus	Ancient murrelet	Neoaves	11.5	26.3	0.437262
90010	Eurypyga_helias	10.5	36.1	Synthliboramphus_scripssi	Scripps's murrelet	Neoaves	11.1667	22.7667	0.490483
117261	Eurypyga_helias	9	37.7	Trogon_citreolus	Citreoline trogon	Neoaves	12.3	21.75	0.565517
116058	Falco_peregrinus	27.2	68.9	Tyrannus_tyrannus	Eastern kingbird	Neoaves	8.83333	19.1	0.462478
116063	Falco_peregrinus	25	65.4
116064	Falco_peregrinus	27	70.4
101820	Fregata_ariel	27	47
105454	Fregata_ariel	23.5	43.6
105460	Fregata_ariel	24.6	43.3
110002	Galbula_cyanescens	7.5	14.2
115567	Galbula_cyanescens	7.8	14.9
115568	Galbula_cyanescens	8.2	14.8
113137	Gallinago_gallinago	8.4	30.5
DCL 001	Gallus_gallus	19.2	70.5
99905	Gavia_immer	26.6	53
100726	Gavia_immer	24	56.8
110490	Gavia_immer	23.6	52.9
118142	Geococcyx_californianus	22.8	53.7
118144	Geococcyx_californianus	23.7	53.7
118147	Geococcyx_californianus	23	55.6
117199	Grus_canadensis	20.2	109.3
117200	Grus_canadensis	16.8	109.7
117201	Grus_canadensis	23.1	121.3
87052	Jacana_jacana	5.3	27.5
117274	Jacana_jacana	5.8	27.5
117275	Jacana_jacana	6.4	29.7
102362	Macronectes_giganteus	38.3	89
103782	Macronectes_giganteus	29.6	73.1
104882	Macronectes_giganteus	26.1	85
MOR-OST-823	Megascops_asio	7.5	41
105612	Megascops_kennicottii	7.1	37.7
113373	Melanerpes_erythrocephalus	12.3	23.6
118444	Melanerpes_erythrocephalus	13.1	24.5
118445	Melanerpes_erythrocephalus	13	23.7
112161	Meleagris_gallopavo	30.5	111
112423	Meleagris_gallopavo	28	110.2
112450	Meleagris_gallopavo	33.9	110.5
107497	Oceanodroma_leucorhoa	7.6	16.1
107499	Oceanodroma_leucorhoa	7.5	15
107979	Oceanodroma_leucorhoa	7.9	16.1
118124	Opisthocomus_hoazin	21.5	64.5
86135	Pelecanus_occidentalis	32.5	85.2
86150	Pelecanus_occidentalis	28.3	86.1
86229	Pelecanus_occidentalis	37.4	86.8
90214	Perdicula_asiatica	4.8	31
MOR-OST-120	Perdix_perdix	10.5	55.4
105366	Phaethon_rubricauda	24.6	36.7
107683	Phaethon_rubricauda	21.3	36
107859	Phaethon_rubricauda	20.5	36.5
90279	Phalacrocorax_capensis	25.9	50.1
90280	Phalacrocorax_capensis	25.3	47.9
90770	Phalacrocorax_capensis	27.4	50.2
MOR-OST-1157	Phasianus_colchicus	20.3	74.8
101601	Phoebastria_immutabilis	22.5	72
115080	Phoebastria_immutabilis	23.9	70
116321	Phoebastria_immutabilis	20.9	69.5
90772	Phoenicoparrus_minor	15.7	78
116661	Phoenicoparrus_minor	14.8	78.1
116663	Phoenicoparrus_minor	16.3	73.3
105142	Podiceps_grisegena	11.6	47.2
105146	Podiceps_grisegena	13.3	50.7
105147	Podiceps_grisegena	10.8	45.2
112074	Psittacus_erithacus	11.8	40.4
112077	Psittacus_erithacus	13.9	48.7
118092	Psittacus_erithacus	13.8	48.1
87457	Ramphastos_sulfuratus	17.8	46.9
87459	Ramphastos_sulfuratus	17.2	47.4
87545	Ramphastos_sulfuratus	15	46.1
97479	Rhea_americana	24.2	215.5
116609	Scopus_umbretta	16.5	45.3
116611	Scopus_umbretta	16.4	45.1
120004	Scopus_umbretta	16.4	49.2
18473	Spheniscus_humboldti	44.6	82.7
116234	Spheniscus_humboldti	42.7	81.7
105638	Steatornis_caripensis	27.5	36.3
105656	Steatornis_caripensis	25.1	34.4
105657	Steatornis_caripensis	29.3	37.2
117718	Sterna_elegans	14.3	32.8
117719	Sterna_elegans	12.7	32.3
117720	Sterna_elegans	12.6	31.5
99638	Struthio_camelus	48.9	335.1
103739	Sula_dactylatra	35	60
105447	Sula_dactylatra	34.5	57.9
107272	Sula_dactylatra	33.3	60.5
117806	Synthiliboramphus_antiquus	11.5	26.3
117799	Synthiliboramphus_scripssi	10.7	23.2
117800	Synthiliboramphus_scripssi	11.7	22.7
117801	Synthiliboramphus_scripssi	11.1	22.4
89199	Trogon_citreolus	12	21
89200	Trogon_citreolus	12.6	22.5
115813	Tyrannus_tyrannus	7.9	18.7
115817	Tyrannus_tyrannus	9.3	18.7
115824	Tyrannus_tyrannus	9.3	19.9

## Sheet: Data.Extinct
RAW+1ST DERIVATIVE							2ND DERIVATIVE
CODE	TAXON	CLADE	PYG.TL	FMR.TL	%PYG/FMR	REFERENCES	CLADE.COMBINED	%PYG/FMR.MEAN	%PYG/FMR.S	%PYG/FMR.n'	%PYG/FMR.99%CI
BMNHC-PH987	Confuciusornis	Confuciusornithiformes	22.4	42.4	0.528302	Chiappe and Qingjin (2016)	Confuciusornithiformes	0.582786	0.0681944	10	0.0555477
HGM-41HIII0401	Confuciusornis	Confuciusornithiformes	39.1	75.2	0.519947	Chiappe and Qingjin (2016)	Sapeornithiformes	0.262582	0.0638748	3	0.0949917
IVPP-V13175	Confuciusornis	Confuciusornithiformes	30.4	55.3	0.549729	Wang and O'Connor (2017)	Enantiornithes	0.516091	0.130636	21	0.0734292
IVPP-V16066	Confuciusornis	Confuciusornithiformes	27.5	44.5	0.617978	Wang and O'Connor (2017)	Stem Ornithuromorpha	0.255658	0.0541193	6	0.0569106
LPM-228	Confuciusornis	Confuciusornithiformes	8.1	13.8	0.586957	Chiappe and Qingjin (2016)
IVPP-V10932A	Jinzhouornis	Confuciusornithiformes	25.7	36.3	0.707989	Wang and O'Connor (2017)
IVPP-V12352	Jinzhouornis	Confuciusornithiformes	14.8	30.5	0.485246	Wang and O'Connor (2017)
IVPP-V13156	Jinzhouornis	Confuciusornithiformes	30.5	47.1	0.647558	Wang and O'Connor (2017)
IVPP-V13171	Jinzhouornis	Confuciusornithiformes	30.7	55.5	0.553153	Wang and O'Connor (2017)
IVPP-V13172	Jinzhouornis	Confuciusornithiformes	28.9	45.8	0.631004	Wang and O'Connor (2017)
HGM-41HIII0405	Sapeornis	Sapeornithiformes	17.5	56.4	0.310284	Chiappe and Qingjin (2016)
IVPP-V13275	Sapeornis	Sapeornithiformes	21.3	74.1	0.287449	Wang and O'Connor (2017)
IVPP-V13276	Sapeornis	Sapeornithiformes	13.7	72.1	0.190014	Wang and O'Connor (2017)
IVPP-V17963	Bohaiornis	Enantiornithes	20.2	42.6	0.474178	Wang and O'Connor (2017)
BMNHC-PH1148	Bohaiornithid	Enantiornithes	16.1	41.6	0.387019	Chiappe and Qingjin (2016)
BMNHC-PH1204	Bohaiornithid	Enantiornithes	25.1	43	0.583721	Chiappe and Qingjin (2016)
BMNHC-PH1154A	Enantiornithid	Enantiornithes	40.7	68.6	0.593294	Chiappe and Qingjin (2016)
BMNHC-PH877	Enantiornithid	Enantiornithes	12.5	21.8	0.573394	Chiappe and Qingjin (2016)
DNHM-D2884/1	Enantiornithid	Enantiornithes	31	63.7	0.486656	Chiappe and Qingjin (2016)
BMNHC-PH919A	Junornis	Enantiornithes	15.2	30.3	0.50165	Chiappe and Qingjin (2016)
IVPP-V12325	Longipteryx	Enantiornithes	22.5	28.1	0.800712	Wang and O'Connor (2017)
IVPP-V11309	Longirostravis	Enantiornithes	13.4	19.5	0.687179	Wang and O'Connor (2017)
IVPP-V17964	Longusunguis	Enantiornithes	22.7	35.8	0.634078	Wang and O'Connor (2017)
IVPP-V18690	Parabohaiornis	Enantiornithes	21.9	37.5	0.584	Wang and O'Connor (2017)
IVPP-V18691	Parabohaiornis	Enantiornithes	17.8	36	0.494444	Wang and O'Connor (2017)
IVPP-V18687	Parapengornis	Enantiornithes	9.4	39.8	0.236181	Wang and O'Connor (2017)
IVPP-V15336	Pengornis	Enantiornithes	19.3	48.1	0.401247	Wang and O'Connor (2017)
IVPP-V18632	Pengornis	Enantiornithes	11.7	34.6	0.33815	Wang and O'Connor (2017)
BMNHC-PH106A/B	Protopteryx	Enantiornithes	44.8	86.4	0.518519	Chiappe and Qingjin (2016)
IVPP-V11665	Protopteryx	Enantiornithes	11.2	23.7	0.472574	Wang and O'Connor (2017)
DNHM-1878	Shanweiniao	Enantiornithes	12.4	17.6	0.704545	Wang and O'Connor (2017)
BMNHC-PH805	Sulcavis	Enantiornithes	19.6	41.3	0.474576	Wang and O'Connor (2017)
BMNHC-PH756	Zhouornis	Enantiornithes	25	49.7	0.503018	Chiappe and Qingjin (2016)
CNUBV-903	Zhouornis	Enantiornithes	17.3	44.5	0.388764	Wang and O'Connor (2017)
IVPP-V14533	Hongshangornis	Stem Ornithuromorpha	5.2	24.9	0.208835	Wang and O'Connor (2017)
IVPP-V18958	Iteravis	Stem Ornithuromorpha	6.8	35.2	0.193182	Wang and O'Connor (2017)
IVPP-V17078	Piscivoravis	Stem Ornithuromorpha	14.8	56	0.264286	Wang and O'Connor (2017)
IVPP-V16861	Schizooura	Stem Ornithuromorpha	15.1	43.6	0.34633	Wang and O'Connor (2017)
BMNHC-PH928	Yanornis	Stem Ornithuromorpha	10.7	42.7	0.250585	Chiappe and Qingjin (2016)
IVPP-V12631	Yixianornis	Stem Ornithuromorpha	11.1	41	0.270732	Wang and O'Connor (2017)

## Sheet: Analysis
CLADE.COMBINED	%PYG/FMR.MEAN	%PYG/FMR.S	%PYG/FMR.n'	%PYG/FMR.99%CI
Confuciusornithiformes	0.582786	0.0681944	10	0.0555477
Sapeornithiformes	0.262582	0.0638748	3	0.0949917
Enantiornithes	0.516091	0.130636	21	0.0734292
Stem Ornithuromorpha	0.255658	0.0541193	6	0.0569106
Palaeognathae	0.141154	0.0592771	10	0.068284
Galloanserae	0.297127	0.100109	23	0.0777492
Neoaves	0.380634	0.133994	119	0.0498176
